# Supplementary material for: Design and validation of a simulated multitasking environment for assessing the cognitive load on the infantry squad leader
Source: Front Psychol. 2024 Aug 27;15:1433822. doi: 10.3389/fpsyg.2024.1433822 (PMC11385692; doi:10.3389/fpsyg.2024.1433822)
Supplement: Supplementary file 1 [file Table_1.XLSX]

## Sheet: Experiment 1 - CM1 and CT1 scor
Experiment 1 - CM1 and CT1 scores
Participants	CM1	CT1
1	13	NA
2	NA	NA
3	NA	NA
4	10.93	11
5	11.72	15.79
6	13.15	14.52
7	NA	NA
8	14.18	15.35
9	14.19	16.34
10	NA	NA
11	15.19	13.97
12	NA	NA
13	12.92	17.05
14	13	13
15	12.78	13.24
16	NA	NA
17	NA	NA
