# Supplementary material for: Design and validation of a simulated multitasking environment for assessing the cognitive load on the infantry squad leader
Source: Front Psychol. 2024 Aug 27;15:1433822. doi: 10.3389/fpsyg.2024.1433822 (PMC11385692; doi:10.3389/fpsyg.2024.1433822)
Supplement: Supplementary file 2 [file Table_2.XLSX]

## Sheet: Experiment 1- content validity
Experiment 1 - content validity scores
Participants	Q1	Q2	Q3	Q4	Q5	Q6	Q7	Q8	Q9	Q10	Q11	Q12	Q13	Q14
1	26	0	6	1	26	25	4	22	22	40	26	4	38	2
2	18	12	26	12	3	25	18	30	9	2	20	1	42	2
3	0	2	12	34	0	0	5	2	43	0	4	4	0	2
4	14	47	40	35	31	36	27	43	36	40	39	5	24	12
5	16	21	4	41	15	7	46	47	44	10	50	36	43	34
6	38	11	38	43	44	28	40	31	25	16	4	36	40	36
7	0	36	0	0	50	0	43	41	0	0	0	23	50	33
8	15	25	35	32	25	29	29	14	34	27	29	10	25	16
9	18	38	8	0	6	29	22	45	45	7	16	6	10	15
10	30	37	25	50	14	45	33	25	50	9	43	39	14	13
11	45	36	17	39	26	32	36	39	48	32	43	20	37	28
12	17	9	6	25	25	10	30	22	26	7	7	30	25	23
13	19	18	36	19	28	28	30	25	28	28	38	50	50	21
14	16	37	45	47	43	13	22	32	14	14	32	29	43	4
15	50	38	35	36	18	32	50	50	50	24	45	41	49	45
16	25	6	46	8	3	25	26	42	42	4	32	50	43	45
17	8	4	18	23	17	29	17	31	35	29	32	28	29	26
