# Supplementary material for: Design and validation of a simulated multitasking environment for assessing the cognitive load on the infantry squad leader
Source: Front Psychol. 2024 Aug 27;15:1433822. doi: 10.3389/fpsyg.2024.1433822 (PMC11385692; doi:10.3389/fpsyg.2024.1433822)
Supplement: Supplementary file 3 [file Table_3.XLSX]

## Sheet: Experiment 1 - NASA-RTLX mean s
Experiment 1 - NASA-RTLX mean scores
Participants	T1_low	T1_medium	T1_high	T2_low	T2_medium	T2_high	T3_low	T3_medium	T3_high	T4_low	T4_medium	T4_high
1	50.33	70.33	58.5	45.17	49.5	76.33	1.67	64.33	71.67	90.33	16	61.83
2	22.83	18	16.5	17.33	26.17	52.17	10.83	35	69.33	65.17	43.17	77.33
3	48.17	25.5	20.67	7.5	9.17	23	2.83	21.33	57.33	33.5	43.67	47
4	42.5	35.83	33.17	36.17	31.33	27.83	23.5	43.67	53.17	37.17	51.67	55.5
5	41.5	58	71.5	20.83	30.33	45.67	4	24.83	66	20.33	40.67	46.17
6	31.17	20.17	8.83	20.5	7.67	4.5	0.17	0.33	26	12.5	17	54.17
7	65.67	72.67	64.67	16.67	41.67	28.33	21.5	44.83	74.67	73.33	79.17	96
8	26.67	24	28.67	72.5	77.67	93.67	18.17	62	87	34.33	52.83	71.33
9	33.33	28.33	26.67	5.33	12	23.33	3.33	32.67	67.67	35.83	48.17	76.17
10	48.33	34.33	32	19.5	26	27.33	3.33	28.5	47.5	24.33	38.33	54.67
11	25.67	36.33	35	16.5	39.83	36.83	24.83	33.33	44.33	13	38.33	63.33
12	NA	NA	32.17	18.17	32.83	53.5	29.17	39.33	44.33	74.17	81.17	79.5
13	30.83	10.33	35.17	41.5	19.5	30.83	14.83	41.5	42	19.33	37.33	44
14	53.5	63.83	60.83	51.83	51.83	58.17	27.5	52.5	73	50.33	29.83	59.67
15	69.83	76.83	68	57.17	51.5	87.83	29.17	61.17	80.67	39.83	75.17	76.67
16	42.5	56.33	38	70.17	85	75.67	5	13.67	49.17	56.33	65.33	71.67
17	61.33	65.33	47.83	71.67	93.33	80.5	56.17	43.67	92.5	34.17	59.33	75.17
