# Supplementary material for: Design and validation of a simulated multitasking environment for assessing the cognitive load on the infantry squad leader
Source: Front Psychol. 2024 Aug 27;15:1433822. doi: 10.3389/fpsyg.2024.1433822 (PMC11385692; doi:10.3389/fpsyg.2024.1433822)
Supplement: Supplementary file 6 [file Table_6.XLSX]

## Sheet: Experiment 2 - blocks in the or
Experiment 2 - blocks in the order of presentation to participants
Participants	block 1	block 2	block 3	block 4	block 5	block 6	block 7	block 8	block 9	block 10	block 11	block 12
1	0.431126933	NA	0.622952421	0.610151032	0.530895433	0.699469263	0.550694444	0.547361568	0.683333333	0.5375	NA	0.463194444
2	0.529166667	0.527777778	0.837668795	0.456494357	0.550694444	0.818822605	0.729166667	0.829166667	0.607319251	0.548311866	0.832422634	0.588194444
3	0.629166667	0.633333333	0.772038304	0.8	0.908333333	0.63083949	0.516557733	0.713111552	0.652083333	0.643055556	0.643170948	0.863172367
4	0.228472222	0.488296614	0.583333333	0.30863149	0.284722222	0.475	0.713409106	0.583333333	0.474305556	0.418089436	0.435290142	0.587147252
5	0.45794575	0.483333333	0.536458804	0.534781042	0.654703802	0.808333333	0.870833333	0.540277778	0.729861111	0.566337337	0.752083333	0.552717793
6	0.668200256	0.791666667	0.766379056	0.575	0.550173305	0.820833333	0.620250672	0.557638889	0.817239777	0.589583333	0.536316036	0.519444444
7	0.276388889	0.461745288	0.616666667	0.608419712	0.426388889	0.559593148	0.750856325	0.704166667	0.786609318	0.566666667	0.77019239	0.588888889
8	0.334722222	0.866666667	0.355310682	0.564413266	0.700023406	0.62243646	0.728472222	0.8375	0.572916667	0.412091176	0.7625	0.734286956
9	0.924878708	0.702083333	0.879166667	0.7625	0.724305556	0.671527778	0.61880585	0.956114208	0.947581372	0.725	0.70943379	0.726573036
10	0.725	0.629166667	0.777980174	0.701673292	0.661472147	0.497916667	0.8	0.577342755	0.620138889	0.634896215	0.507638889	0.943167211
11	0.395833333	0.163048538	0.344758271	0.741666667	0.377083333	0.468055556	0.389130767	0.372916667	0.375	0.322224108	0.359268063	0.49027759
12	0.520833333	0.8375	0.568529424	0.647450435	0.550201622	0.833333333	0.704166667	0.870442328	0.534897309	0.709722222	0.780555556	0.836112367
13	0.731224435	0.541666667	0.438560889	0.448925084	0.758333333	0.620138889	0.536794469	0.588194444	0.375694444	0.802669543	0.675	0.892543666
14	0.477989738	0.618886891	0.675951872	0.863681967	0.617896422	0.670833333	0.636111111	0.8625	0.945833333	0.636805556	0.907288706	0.665277778
15	0.604861111	0.740893707	0.872896456	0.565972222	0.964869854	0.696445999	0.870833333	0.733333333	0.563442234	0.891666667	0.65625	0.688536475
16	0.487349242	0.685175136	0.308333333	0.5875	0.4875	0.538194444	0.805658047	0.679801753	0.826575873	0.654166667	0.683779942	0.479861111
17	0.521205363	0.625	0.600140535	0.669811498	0.653037404	0.95	0.727747471	0.552777778	0.879166667	0.726203618	0.715972222	0.6625
18	0.601677115	0.841666667	0.904166667	0.811136208	0.6273431	0.667361111	0.734722222	0.776388889	0.9	0.671941629	0.863373556	0.692322074
19	0.480555556	0.479861111	0.608333333	0.485170912	0.639600584	0.845833333	0.908436306	0.690329741	0.821669085	0.635416667	0.908333333	0.789407932
20	0.395833333	0.560416667	0.646195456	0.749305556	0.708333333	0.769681659	0.616666667	0.602083333	0.867338569	0.857319185	0.756998768	0.685448821
21	0.563768239	0.595833333	0.845833333	0.51989143	0.584027778	0.733333333	0.559672306	0.666024196	0.602777778	0.624657467	0.886248721	0.598611111
22	0.460416667	0.720833333	0.912670294	0.849773721	0.923715112	0.552777778	0.678449095	0.625	0.766666667	0.691326302	0.727535917	0.620833333
23	0.571951986	0.745833333	0.795806777	0.634027778	0.608333333	0.645523895	0.571907311	0.818777127	0.979166667	0.837614508	0.647916667	0.688194444
24	0.607928186	0.468623378	0.583333333	0.716837643	0.740420554	0.426633464	0.563194444	0.455584064	0.633333333	0.447916667	0.7625	0.463194444
25	0.489068236	0.761274564	0.648955286	0.625	0.543055556	0.555486868	0.704166667	0.566666667	0.525694444	0.476388889	0.574259593	0.499434308
26	0.691666667	0.400694444	0.581734967	0.658333333	0.455555556	0.4625	0.430627823	0.840270458	0.515277778	0.890476446	0.877769826	0.589874214
27	0.377944429	0.357638889	0.679166667	0.491072579	0.767421064	0.886910008	0.526388889	0.74619754	0.502633463	0.833333333	0.8125	0.511111111
28	0.808333333	0.504861111	0.616666667	0.644873731	0.471256846	0.505052973	0.543055556	0.845712278	0.489344407	0.8375	0.925	0.738733647
29	0.480216912	0.445138889	0.566666667	0.549633549	0.737339175	0.720833333	0.631944444	0.679166667	0.574592433	0.745833333	0.894689173	0.853095544
30	0.587560974	0.439983153	0.433333333	0.532592441	0.593361629	0.558333333	0.520833333	0.709063103	0.5	0.498611111	0.539583333	0.494886083
31	0.520833333	0.6375	0.675694444	0.660982908	0.657512426	0.79652296	0.866666667	0.640972222	0.924203967	0.703697593	0.858333333	0.908253115
32	0.454947579	0.558333333	0.411291727	0.386805556	0.566666667	0.533333333	0.703401241	0.4375	0.756459683	0.261111111	0.794523979	0.552418694
33	0.725	0.636220376	0.811657903	0.766666667	0.539111798	0.489414057	0.602777778	0.58057807	0.64375	0.661805556	0.858333333	0.834389862
34	0.738408497	0.75	0.512328473	0.593055556	0.57024232	0.476388889	0.792132257	0.598611111	0.859378844	0.613816087	0.891666667	0.7
35	0.505896981	0.685148782	0.86962581	0.591864955	0.7875	0.478050678	0.779830303	0.704166667	0.925	0.754166667	0.875	0.671527778
36	0.295138889	0.421675162	0.6467195	0.358333333	0.361111111	0.6375	0.506634027	0.541666667	0.449305556	0.698610952	0.529004321	0.68737475
37	0.6229545	0.61881373	0.777083333	0.729166667	0.72007146	0.629323055	0.858333333	0.916666667	0.908391573	0.916666667	0.823175794	0.786805556
38	0.698953033	0.597222222	0.486111111	0.8125	0.712257004	0.572345706	0.759027778	0.589651442	0.65	0.794853359	0.791666667	0.539499217
39	0.341511554	0.663835921	0.527166371	0.820833333	0.674959762	0.492222059	0.7	0.891666667	0.766666667	0.563194444	0.801698539	0.709722222
40	0.419422822	0.620833333	0.590400594	0.57065854	0.49375	0.554166667	0.763296678	0.855228546	0.725	0.65	0.657595968	0.85
41	0.285690035	0.516666667	0.383657482	0.332833789	0.479166667	0.44375	0.552104051	0.456610868	0.704166667	0.40625	0.450360625	0.633333333
