# Supplementary material for: Design and validation of a simulated multitasking environment for assessing the cognitive load on the infantry squad leader
Source: Front Psychol. 2024 Aug 27;15:1433822. doi: 10.3389/fpsyg.2024.1433822 (PMC11385692; doi:10.3389/fpsyg.2024.1433822)
Supplement: Supplementary file 7 [file Table_7.XLSX]

## Sheet: Experiment 2 - CM1 and CT1 scor
Experiment 2 - CM1 and CT1 scores
Participants	CM1	CT1
1	14	NA
2	NA	NA
3	NA	NA
4	NA	14.9
5	15.88	NA
6	NA	NA
7	NA	14
8	NA	NA
9	16.14	18.41
10	12.86	14.63
11	NA	NA
12	13.96	15.7074
13	14.5	14.5
14	14.6	16
15	16.02	14.84
16	13.2	15.14
17	NA	NA
18	NA	NA
19	16.17	NA
20	15.29	14.25
21	14.49	16.23
22	NA	NA
23	NA	NA
24	NA	NA
25	NA	NA
26	NA	NA
27	NA	NA
28	NA	NA
29	17.06	16.8
30	13	NA
31	16.73	16.99
32	14.24	14.02
33	15.19	15.5
34	14.83	14.56
35	14.19	14.44
36	NA	NA
37	NA	NA
38	NA	NA
39	16.35	14.9
40	NA	NA
41	NA	NA
