# Supplementary material for: Design and validation of a simulated multitasking environment for assessing the cognitive load on the infantry squad leader
Source: Front Psychol. 2024 Aug 27;15:1433822. doi: 10.3389/fpsyg.2024.1433822 (PMC11385692; doi:10.3389/fpsyg.2024.1433822)
Supplement: Supplementary file 8 [file Table_8.XLSX]

## Sheet: Experiment 2- content validity
Experiment 2 - content validity scores
Participants	Q1	Q2	Q3	Q4	Q5	Q6	Q7	Q8	Q9	Q10	Q11	Q12	Q13	Q14
1	1	1	50	50	50	50	50	50	50	50	50	24	24	26
2	15	1	1	1	1	1	1	2	1	2	41	1	1	13
3	26	23	50	32	15	34	38	44	33	28	33	33	50	50
4	12	25	27	29	37	35	39	25	28	24	27	13	23	50
5	47	27	38	35	10	33	31	8	11	7	14	14	28	24
6	0	2	0	0	8	0	0	17	4	0	21	7	0	4
7	18	19	27	14	40	24	33	23	26	25	22	30	8	1
8	8	4	3	11	10	17	23	8	27	11	28	20	15	4
9	31	12	32	2	2	17	37	11	40	5	11	25	19	11
10	17	20	40	33	24	35	16	15	31	41	11	30	16	13
11	48	42	44	46	45	48	48	49	43	45	45	46	50	50
12	40	32	41	30	38	33	26	34	37	41	40	32	41	36
13	27	27	31	29	28	26	27	28	29	31	28	28	29	26
14	32	10	22	45	40	14	28	35	39	36	31	19	43	37
15	25	37	7	45	8	35	42	26	45	37	32	25	42	50
16	6	23	20	6	7	35	26	20	39	8	36	44	41	39
17	35	41	26	10	31	45	42	47	24	38	34	47	28	14
18	7	45	14	30	27	32	18	18	38	29	31	34	29	33
19	3	45	42	47	44	38	40	3	42	45	27	46	46	44
20	21	23	39	50	50	45	44	37	50	47	47	45	12	12
21	15	43	15	39	20	22	43	32	42	16	30	42	44	47
22	37	50	42	50	50	50	50	47	50	50	50	36	40	34
23	11	5	4	50	40	3	34	3	50	26	1	38	50	33
24	36	12	32	25	31	32	28	19	26	34	39	11	14	7
25	27	20	20	35	40	29	33	43	43	44	37	33	34	33
26	10	36	18	26	42	18	28	32	46	47	44	43	49	30
27	30	22	36	50	31	39	38	25	50	38	49	36	25	37
28	34	1	25	50	50	50	37	1	50	50	38	1	1	1
29	34	25	34	46	23	33	37	35	44	22	26	44	44	46
30	41	17	28	8	38	16	24	30	13	42	50	30	46	28
31	0	22	33	50	29	32	25	25	35	25	30	23	30	29
32	0	0	26	8	0	0	0	0	6	1	0	0	0	0
33	0	0	20	19	1	4	22	22	0	4	21	0	0	0
34	42	38	8	3	9	27	24	7	24	0	30	18	14	8
35	13	0	25	1	28	8	33	3	35	34	26	5	29	15
36	20	28	25	32	31	33	25	26	21	18	20	0	29	30
37	33	19	21	28	32	20	35	13	30	33	23	19	30	25
38	1	39	38	0	22	14	26	25	0	28	13	0	50	40
39	10	3	24	0	37	35	34	14	4	45	14	22	27	10
40	7	24	11	32	40	34	25	20	19	38	33	33	25	30
41	3	36	18	3	32	32	8	39	40	24	3	13	2	4
