# Supplementary material for: Design and validation of a simulated multitasking environment for assessing the cognitive load on the infantry squad leader
Source: Front Psychol. 2024 Aug 27;15:1433822. doi: 10.3389/fpsyg.2024.1433822 (PMC11385692; doi:10.3389/fpsyg.2024.1433822)
Supplement: Supplementary file 9 [file Table_9.XLSX]

## Sheet: Experiment 2 - mean performance
Experiment 2 - mean performance of the summed blocks
Participants	block 1	mean of block 1 to 2	mean of block 1 to 3	mean of block 1 to 4	mean of block 1 to 5	mean of block 1 to 6	mean of block 1 to 7	mean of block 1 to 8	mean of block 1 to 9	mean of block 1 to 10	mean of block 1 to 11	mean of block 1 to 12
1	0.431126933	0.431126933	0.527039677	0.554743462	0.548781455	0.578919016	0.574214921	0.570378728	0.584498053	0.579276047	0.579276047	0.567667887
2	0.529166667	0.528472223	0.631537747	0.587776899	0.580360408	0.620104108	0.635684473	0.659869748	0.654030803	0.64345891	0.66063743	0.654600515
3	0.629166667	0.63125	0.678179435	0.708634576	0.748574327	0.728951855	0.698609837	0.700422552	0.695051527	0.68985193	0.685608204	0.700405218
4	0.228472222	0.358384418	0.43336739	0.402183415	0.378691176	0.394742647	0.440266427	0.45814979	0.459944875	0.455759331	0.453898496	0.465002559
5	0.45794575	0.470639542	0.492579296	0.503129732	0.533444546	0.579259344	0.620912771	0.610833397	0.624058698	0.618286562	0.630449905	0.623972229
6	0.668200256	0.729933462	0.742081993	0.700311495	0.670283857	0.695375436	0.684643327	0.668767772	0.685264662	0.675696529	0.663025575	0.651060481
7	0.276388889	0.369067089	0.451600281	0.490805139	0.477921889	0.491533766	0.528579845	0.550528198	0.576759434	0.575750157	0.593426724	0.593048571
8	0.334722222	0.600694445	0.518899857	0.530278209	0.564227249	0.573928784	0.596006418	0.626193116	0.62027351	0.599455277	0.614277524	0.62427831
9	0.924878708	0.813481021	0.835376236	0.817157177	0.798586853	0.77741034	0.754752556	0.779922763	0.798551497	0.791196347	0.783763387	0.778997525
10	0.725	0.677083334	0.710715614	0.708455033	0.699058456	0.665534825	0.684744135	0.671318963	0.665632288	0.662558681	0.648475063	0.673032742
11	0.395833333	0.279440936	0.301213381	0.411326702	0.404478028	0.415074283	0.411368066	0.406561642	0.403054792	0.394971724	0.391725937	0.399938574
12	0.520833333	0.679166667	0.642287586	0.643578298	0.624902963	0.659641358	0.666002116	0.691557143	0.674150495	0.677707667	0.687057475	0.699478716
13	0.731224435	0.636445551	0.570483997	0.540094269	0.583742082	0.589808216	0.582234824	0.582979776	0.559948073	0.58422022	0.592472927	0.617478822
14	0.477989738	0.548438315	0.590942834	0.659127617	0.650881378	0.654206704	0.651621619	0.677981417	0.707742741	0.700649022	0.719434448	0.714921392
15	0.604861111	0.672877409	0.739550425	0.696155874	0.74989867	0.740989892	0.759538955	0.756263252	0.734838694	0.750521492	0.741951356	0.737500116
16	0.487349242	0.586262189	0.493619237	0.517089428	0.511171542	0.515675359	0.557101457	0.572438994	0.600676425	0.60602545	0.61309404	0.601991296
17	0.521205363	0.573102682	0.582115299	0.604039349	0.61383896	0.6698658	0.67813461	0.662465006	0.686542968	0.690509033	0.692823869	0.69029688
18	0.601677115	0.721671891	0.782503483	0.789661664	0.757197951	0.742225145	0.741153299	0.745557747	0.762717998	0.753640361	0.763616106	0.757674937
19	0.480555556	0.480208334	0.522916667	0.513480228	0.538704299	0.589892472	0.635398734	0.64226511	0.662198885	0.659520663	0.682139996	0.691078991
20	0.395833333	0.478125	0.534148485	0.587937753	0.612016869	0.638294334	0.635204667	0.631064501	0.657317175	0.677317376	0.684561139	0.684635112
21	0.563768239	0.579800786	0.668478302	0.631331584	0.621870823	0.640447908	0.628908536	0.633547994	0.630129081	0.629581919	0.652915265	0.648389919
22	0.460416667	0.590625	0.697973431	0.735923504	0.773481825	0.736697818	0.728376571	0.7154545	0.721144741	0.718162897	0.71901499	0.710833185
23	0.571951986	0.65889266	0.704530699	0.686904969	0.671190641	0.66691285	0.65334063	0.674020193	0.707925356	0.720894272	0.714259944	0.712087819
24	0.607928186	0.538275782	0.553294966	0.594180635	0.623428619	0.590629426	0.586710143	0.570319383	0.577320933	0.564380507	0.58239137	0.572458293
25	0.489068236	0.6251714	0.633099362	0.631074522	0.613470728	0.603806752	0.618143882	0.611709231	0.602152032	0.589575718	0.588183343	0.58078759
26	0.691666667	0.546180556	0.558032026	0.583107353	0.557596993	0.541747495	0.525873256	0.565172906	0.559629003	0.592713747	0.618627936	0.616231793
27	0.377944429	0.367791659	0.471583328	0.476455641	0.534648726	0.593358939	0.583791789	0.604092508	0.592819281	0.616870686	0.634655169	0.624359831
28	0.808333333	0.656597222	0.643287037	0.643683711	0.609198338	0.591840777	0.58487146	0.617476562	0.603239656	0.62666569	0.653786991	0.660865879
29	0.480216912	0.462677901	0.497340823	0.510414004	0.555799038	0.583304754	0.590253281	0.601367455	0.598392452	0.61313654	0.638732234	0.656595843
30	0.587560974	0.513772064	0.486959153	0.498367475	0.517366306	0.524194144	0.523714028	0.546882662	0.541673478	0.537367241	0.537568704	0.534011819
31	0.520833333	0.579166667	0.611342592	0.623752671	0.630504622	0.658174345	0.687958963	0.68208562	0.708987659	0.708458652	0.722083623	0.737597747
32	0.454947579	0.506640456	0.474857546	0.452844549	0.475608972	0.485229699	0.516397062	0.50653493	0.534304347	0.506985023	0.533124928	0.534732742
33	0.725	0.680610188	0.72429276	0.734886237	0.695731349	0.661345134	0.652978368	0.643928331	0.643908517	0.645698221	0.665028685	0.679142117
34	0.738408497	0.744204249	0.666912323	0.648448132	0.632806969	0.606737289	0.633222285	0.628895888	0.654505105	0.650436203	0.672366246	0.674669058
35	0.505896981	0.595522882	0.686890524	0.663134132	0.688007306	0.653014534	0.671131073	0.675260522	0.703009353	0.708125084	0.723295531	0.718981552
36	0.295138889	0.358407026	0.454511184	0.430466721	0.416595599	0.453412999	0.461016003	0.471097336	0.468676027	0.49166952	0.495063593	0.511089522
37	0.6229545	0.620884115	0.672950521	0.687004558	0.693617938	0.682902124	0.707963725	0.734051593	0.753422702	0.769747099	0.774604253	0.775621028
38	0.698953033	0.648087628	0.594095455	0.648696592	0.661408674	0.646564846	0.662630979	0.653508537	0.6531187	0.667292166	0.678598938	0.667007295
39	0.341511554	0.502673738	0.510837949	0.588336795	0.605661388	0.586754833	0.602932714	0.639024458	0.653206926	0.644205678	0.658523211	0.662789795
40	0.419422822	0.520128078	0.54355225	0.550328822	0.539013058	0.541538659	0.573218376	0.608469648	0.621417464	0.624275718	0.627304832	0.645862762
41	0.285690035	0.401178351	0.395338061	0.379711993	0.399602928	0.406960773	0.427695527	0.431309945	0.461627358	0.456089623	0.455568805	0.470382515
